# Supplementary material for: Genomic sequencing of multicystic mesothelioma finds cohesin complex mutations associated with disease recurrence in patients referred for cytoreductive surgery and HIPEC
Source: Br J Cancer. 2026 Mar 14;134(9):1352–9. doi: 10.1038/s41416-026-03366-5 (PMC13079845; doi:10.1038/s41416-026-03366-5)
Supplement: Supplementary file 2 — Supplementary table 1 [file 41416_2026_3366_MOESM2_ESM.xlsx]

## Sheet: Supp Table 1 - Target regions
Supplementary Table 1. Target Regions (hg38)
chr1	22078430	22078509	PoolA_CDC42_22404923_22405002
chr1	22078510	22078568	PoolB_CDC42_22404991_22405061
chr1	22078569	22078624	PoolA_CDC42_22405050_22405117
chr1	22081683	22081772	PoolB_CDC42_22408176_22408265
chr1	22081773	22081820	PoolA_CDC42_22408238_22408313
chr1	22086367	22086435	PoolB_CDC42_22412860_22412928
chr1	22086436	22086509	PoolA_CDC42_22412921_22413002
chr1	22086537	22086609	PoolB_CDC42_22413030_22413102
chr1	22086626	22086706	PoolA_CDC42_22413119_22413199
chr1	22086707	22086786	PoolB_CDC42_22413188_22413279
chr1	22086787	22086853	PoolA_CDC42_22413268_22413346
chr1	22086854	22086914	PoolB_CDC42_22413335_22413407
chr1	22089907	22089995	PoolA_CDC42_22416400_22416488
chr1	22089996	22090063	PoolB_CDC42_22416474_22416556
chr1	22091396	22091476	PoolA_CDC42_22417889_22417969
chr1	22091477	22091546	PoolB_CDC42_22417958_22418039
chr1	43349298	43349415	CHP2_MPL_1
chr1	114709565	114709648	CHP2_NRAS_3
chr1	114713884	114713963	CHP2_NRAS_2
chr1	114716069	114716153	CHP2_NRAS_1
chr1	150927617	150927709	PoolA_SETDB1_150900093_150900185
chr1	150927710	150927772	PoolB_SETDB1_150900174_150900248
chr1	150927773	150927841	PoolA_SETDB1_150900237_150900317
chr1	150927842	150927924	PoolB_SETDB1_150900306_150900400
chr1	150927925	150928001	PoolA_SETDB1_150900390_150900477
chr1	150929869	150929953	PoolB_SETDB1_150902345_150902429
chr1	150929954	150930021	PoolA_SETDB1_150902418_150902497
chr1	150930022	150930094	PoolB_SETDB1_150902486_150902570
chr1	150930095	150930158	PoolA_SETDB1_150902559_150902634
chr1	150939897	150939977	PoolB_SETDB1_150912373_150912453
chr1	150939978	150940051	PoolA_SETDB1_150912442_150912527
chr1	150941291	150941375	PoolB_SETDB1_150913767_150913851
chr1	150941376	150941454	PoolA_SETDB1_150913840_150913930
chr1	150942514	150942607	PoolB_SETDB1_150914990_150915083
chr1	150942608	150942688	PoolA_SETDB1_150915072_150915164
chr1	150942689	150942759	PoolB_SETDB1_150915153_150915235
chr1	150942782	150942855	PoolA_SETDB1_150915258_150915331
chr1	150942856	150942912	PoolB_SETDB1_150915318_150915388
chr1	150942958	150943037	PoolA_SETDB1_150915434_150915513
chr1	150943038	150943107	PoolB_SETDB1_150915502_150915583
chr1	150943833	150943920	PoolA_SETDB1_150916309_150916396
chr1	150943921	150943993	PoolB_SETDB1_150916385_150916469
chr1	150943994	150944059	PoolA_SETDB1_150916458_150916535
chr1	150944869	150944956	PoolB_SETDB1_150917345_150917432
chr1	150944957	150945026	PoolA_SETDB1_150917421_150917502
chr1	150945027	150945110	PoolB_SETDB1_150917495_150917586
chr1	150945111	150945187	PoolA_SETDB1_150917580_150917663
chr1	150946846	150946935	PoolB_SETDB1_150919322_150919411
chr1	150946936	150947000	PoolA_SETDB1_150919400_150919476
chr1	150947001	150947071	PoolB_SETDB1_150919463_150919547
chr1	150949093	150949185	PoolA_SETDB1_150921569_150921661
chr1	150949186	150949269	PoolB_SETDB1_150921657_150921745
chr1	150949270	150949332	PoolA_SETDB1_150921732_150921808
chr1	150949354	150949432	PoolB_SETDB1_150921830_150921908
chr1	150949433	150949500	PoolA_SETDB1_150921891_150921976
chr1	150949501	150949585	PoolB_SETDB1_150921967_150922061
chr1	150950427	150950523	PoolA_SETDB1_150922903_150922999
chr1	150950524	150950575	PoolB_SETDB1_150922959_150923051
chr1	150950591	150950672	PoolA_SETDB1_150923067_150923148
chr1	150950673	150950735	PoolB_SETDB1_150923135_150923211
chr1	150950769	150950842	PoolA_SETDB1_150923245_150923318
chr1	150950843	150950911	PoolB_SETDB1_150923307_150923387
chr1	150950912	150950994	PoolA_SETDB1_150923376_150923470
chr1	150950995	150951048	PoolB_SETDB1_150923449_150923524
chr1	150951049	150951118	PoolA_SETDB1_150923513_150923594
chr1	150951295	150951377	PoolB_SETDB1_150923771_150923853
chr1	150951378	150951447	PoolA_SETDB1_150923842_150923923
chr1	150951448	150951515	PoolB_SETDB1_150923912_150923991
chr1	150959149	150959232	PoolA_SETDB1_150931625_150931708
chr1	150959233	150959301	PoolB_SETDB1_150931697_150931777
chr1	150959302	150959372	PoolA_SETDB1_150931763_150931848
chr1	150960542	150960631	PoolB_SETDB1_150933018_150933107
chr1	150960632	150960713	PoolA_SETDB1_150933096_150933189
chr1	150960713	150960793	PoolB_SETDB1_150933189_150933269
chr1	150960794	150960860	PoolA_SETDB1_150933258_150933336
chr1	150960884	150960966	PoolB_SETDB1_150933360_150933442
chr1	150960967	150961049	PoolA_SETDB1_150933433_150933525
chr1	150961049	150961140	PoolB_SETDB1_150933525_150933616
chr1	150961158	150961250	PoolA_SETDB1_150933634_150933726
chr1	150962068	150962153	PoolB_SETDB1_150934544_150934629
chr1	150962520	150962611	PoolA_SETDB1_150934996_150935087
chr1	150962612	150962685	PoolB_SETDB1_150935076_150935161
chr1	150962686	150962753	PoolA_SETDB1_150935150_150935229
chr1	150962945	150963041	PoolB_SETDB1_150935421_150935517
chr1	150963042	150963087	PoolA_SETDB1_150935469_150935563
chr1	150963088	150963152	PoolB_SETDB1_150935553_150935628
chr1	150963153	150963225	PoolA_SETDB1_150935617_150935701
chr1	150963487	150963568	PoolB_SETDB1_150935963_150936044
chr1	150963569	150963644	PoolA_SETDB1_150936033_150936120
chr1	150963645	150963691	PoolB_SETDB1_150936094_150936167
chr1	150963943	150964037	PoolA_SETDB1_150936419_150936513
chr1	150964038	150964119	PoolB_SETDB1_150936504_150936595
chr1	150964174	150964261	PoolA_SETDB1_150936650_150936737
chr1	150964262	150964337	PoolB_SETDB1_150936726_150936813
chr1	150964338	150964410	PoolA_SETDB1_150936802_150936886
chr10	43113619	43113734	CHP2_RET_1
chr10	43114427	43114562	CHP2_RET_2
chr10	43118347	43118445	CHP2_RET_3
chr10	43120099	43120239	CHP2_RET_4
chr10	43121867	43121985	CHP2_RET_5
chr10	87864451	87864543	CHP2_PTEN_1
chr10	87925502	87925617	CHP2_PTEN_2
chr10	87933057	87933163	CHP2_PTEN_3
chr10	87952048	87952175	CHP2_PTEN_4
chr10	87957747	87957863	CHP2_PTEN_5
chr10	87957910	87958023	CHP2_PTEN_6
chr10	87960939	87960990	CHP2_PTEN_7
chr10	87961028	87961143	CHP2_PTEN_8
chr10	121498439	121498531	CHP2_FGFR2_4
chr10	121515208	121515321	CHP2_FGFR2_3
chr10	121519904	121520030	CHP2_FGFR2_2
chr10	121520094	121520199	CHP2_FGFR2_1
chr11	533813	533930	CHP2_HRAS_2
chr11	534221	534308	CHP2_HRAS_1
chr11	108247039	108247138	CHP2_ATM_1
chr11	108249089	108249164	CHP2_ATM_2
chr11	108252789	108252891	CHP2_ATM_3
chr11	108267205	108267298	CHP2_ATM_4
chr11	108284357	108284453	CHP2_ATM_5
chr11	108299730	108299829	CHP2_ATM_6
chr11	108301636	108301740	CHP2_ATM_7
chr11	108302904	108302976	CHP2_ATM_8
chr11	108310176	108310233	CHP2_ATM_9
chr11	108330189	108330266	CHP2_ATM_10
chr11	108333908	108333957	CHP2_ATM_11
chr11	108335005	108335089	CHP2_ATM_12
chr11	108335797	108335901	CHP2_ATM_13
chr11	108347289	108347417	CHP2_ATM_14
chr11	108354823	108354905	CHP2_ATM_15
chr11	108365316	108365413	CHP2_ATM_16
chr11	108365460	108365558	CHP2_ATM_17
chr12	25225616	25225724	CHP2_KRAS_3
chr12	25227327	25227430	CHP2_KRAS_2
chr12	25245253	25245370	CHP2_KRAS_1
chr12	112450315	112450424	CHP2_PTPN11_1
chr12	112489032	112489157	CHP2_PTPN11_2
chr12	120993569	120993656	CHP2_HNF1A_1
chr12	120994208	120994296	CHP2_HNF1A_2
chr13	28018443	28018526	CHP2_FLT3_4
chr13	28028139	28028242	CHP2_FLT3_3
chr13	28034091	28034211	CHP2_FLT3_2
chr13	28035957	28036047	CHP2_FLT3_1
chr13	48345088	48345176	CHP2_RB1_1
chr13	48349004	48349119	CHP2_RB1_2
chr13	48367466	48367588	CHP2_RB1_3
chr13	48368462	48368575	CHP2_RB1_4
chr13	48379618	48379738	CHP2_RB1_5
chr13	48381390	48381469	CHP2_RB1_6
chr13	48452970	48453042	CHP2_RB1_7
chr13	48459692	48459798	CHP2_RB1_8
chr13	48463711	48463796	CHP2_RB1_9
chr13	48465014	48465096	CHP2_RB1_10
chr14	104775097	104775182	CHP2_AKT1_2
chr14	104780109	104780246	CHP2_AKT1_1
chr15	90088593	90088722	CHP2_IDH2_1
chr16	2163824	2163926	PoolA_TRAF7_2213825_2213927
chr16	2163927	2164016	PoolB_TRAF7_2213918_2214017
chr16	2164017	2164058	PoolA_TRAF7_2213958_2214059
chr16	2165822	2165917	PoolB_TRAF7_2215823_2215918
chr16	2165918	2165996	PoolA_TRAF7_2215903_2215997
chr16	2167982	2168077	PoolB_TRAF7_2217983_2218078
chr16	2168078	2168155	PoolA_TRAF7_2218067_2218156
chr16	2168156	2168234	PoolB_TRAF7_2218145_2218235
chr16	2170615	2170721	PoolA_TRAF7_2220616_2220722
chr16	2170722	2170817	PoolB_TRAF7_2220714_2220818
chr16	2171175	2171263	PoolA_TRAF7_2221176_2221264
chr16	2171264	2171338	PoolB_TRAF7_2221249_2221339
chr16	2171503	2171600	PoolA_TRAF7_2221504_2221601
chr16	2172130	2172226	PoolB_TRAF7_2222131_2222227
chr16	2172227	2172315	PoolA_TRAF7_2222216_2222316
chr16	2172365	2172456	PoolB_TRAF7_2222366_2222457
chr16	2172457	2172524	PoolA_TRAF7_2222432_2222525
chr16	2172525	2172583	PoolB_TRAF7_2222492_2222584
chr16	2172584	2172643	PoolA_TRAF7_2222559_2222644
chr16	2173113	2173209	PoolB_TRAF7_2223114_2223210
chr16	2173209	2173306	PoolA_TRAF7_2223210_2223307
chr16	2173307	2173387	PoolB_TRAF7_2223290_2223388
chr16	2173388	2173472	PoolA_TRAF7_2223377_2223473
chr16	2173479	2173578	PoolB_TRAF7_2223480_2223579
chr16	2173579	2173633	PoolA_TRAF7_2223553_2223634
chr16	2173735	2173823	PoolB_TRAF7_2223736_2223824
chr16	2173824	2173908	PoolA_TRAF7_2223810_2223909
chr16	2173928	2174023	PoolB_TRAF7_2223929_2224024
chr16	2174024	2174117	PoolA_TRAF7_2224018_2224118
chr16	2174192	2174275	PoolB_TRAF7_2224193_2224276
chr16	2174276	2174359	PoolA_TRAF7_2224268_2224360
chr16	2175040	2175136	PoolB_TRAF7_2225041_2225137
chr16	2175137	2175213	PoolA_TRAF7_2225126_2225214
chr16	2175232	2175322	PoolB_TRAF7_2225233_2225323
chr16	2175323	2175403	PoolA_TRAF7_2225312_2225404
chr16	2175404	2175476	PoolB_TRAF7_2225393_2225477
chr16	2175512	2175613	PoolA_TRAF7_2225513_2225614
chr16	2175614	2175692	PoolB_TRAF7_2225603_2225693
chr16	2175763	2175862	PoolA_TRAF7_2225764_2225863
chr16	2175863	2175934	PoolB_TRAF7_2225850_2225935
chr16	2175935	2176007	PoolA_TRAF7_2225924_2226008
chr16	2176022	2176121	PoolB_TRAF7_2226023_2226122
chr16	2176122	2176146	PoolA_TRAF7_2226064_2226147
chr16	2176178	2176269	PoolB_TRAF7_2226179_2226270
chr16	2176270	2176361	PoolA_TRAF7_2226259_2226362
chr16	2176385	2176484	PoolB_TRAF7_2226386_2226485
chr16	2176502	2176604	PoolA_TRAF7_2226503_2226605
chr16	2176605	2176677	PoolB_TRAF7_2226584_2226678
chr16	2176692	2176779	PoolA_TRAF7_2226693_2226780
chr16	2176780	2176852	PoolB_TRAF7_2226761_2226853
chr16	2176853	2176950	PoolA_TRAF7_2226851_2226951
chr16	2176951	2177033	PoolB_TRAF7_2226940_2227034
chr16	2177034	2177105	PoolA_TRAF7_2227006_2227106
chr16	2177106	2177193	PoolB_TRAF7_2227104_2227194
chr16	2177194	2177288	PoolA_TRAF7_2227183_2227289
chr16	2177305	2177396	PoolB_TRAF7_2227306_2227397
chr16	2177407	2177509	PoolA_TRAF7_2227408_2227510
chr16	2177510	2177580	PoolB_TRAF7_2227499_2227581
chr16	2177581	2177669	PoolA_TRAF7_2227572_2227670
chr16	2177670	2177760	PoolB_TRAF7_2227662_2227761
chr16	2177761	2177833	PoolA_TRAF7_2227738_2227834
chr16	2177892	2177978	PoolB_TRAF7_2227893_2227979
chr16	2177979	2178050	PoolA_TRAF7_2227968_2228051
chr16	2178103	2178209	PoolB_TRAF7_2228104_2228210
chr16	68801700	68801794	CHP2_CDH1_1
chr16	68812122	68812248	CHP2_CDH1_2
chr16	68813297	68813399	CHP2_CDH1_3
chr17	7670606	7670717	CHP2_TP53_8
chr17	7673698	7673833	CHP2_TP53_7
chr17	7674191	7674294	CHP2_TP53_6
chr17	7674863	7674980	CHP2_TP53_5
chr17	7675035	7675165	CHP2_TP53_4
chr17	7675199	7675283	CHP2_TP53_3
chr17	7676033	7676167	CHP2_TP53_2
chr17	7676536	7676642	CHP2_TP53_1
chr17	39723960	39724087	CHP2_ERBB2_1
chr17	39724701	39724808	CHP2_ERBB2_2
chr17	39725072	39725200	CHP2_ERBB2_3
chr17	58354870	58354966	PoolA_RNF43_56432231_56432327
chr17	58354991	58355085	PoolB_RNF43_56432352_56432446
chr17	58357424	58357519	PoolA_RNF43_56434785_56434880
chr17	58357520	58357595	PoolB_RNF43_56434869_56434956
chr17	58357750	58357848	PoolA_RNF43_56435111_56435209
chr17	58357868	58357962	PoolB_RNF43_56435229_56435323
chr17	58357963	58357990	PoolA_RNF43_56435259_56435351
chr17	58358037	58358125	PoolB_RNF43_56435398_56435486
chr17	58358126	58358193	PoolA_RNF43_56435470_56435554
chr17	58358219	58358314	PoolB_RNF43_56435580_56435675
chr17	58358315	58358345	PoolA_RNF43_56435613_56435706
chr17	58358664	58358760	PoolB_RNF43_56436025_56436121
chr17	58358770	58358848	PoolA_RNF43_56436131_56436209
chr17	58360112	58360205	PoolB_RNF43_56437473_56437566
chr17	58360206	58360276	PoolA_RNF43_56437555_56437637
chr17	58360698	58360795	PoolB_RNF43_56438059_56438156
chr17	58360821	58360918	PoolA_RNF43_56438182_56438279
chr17	58360938	58361020	PoolB_RNF43_56438299_56438381
chr17	58362491	58362586	PoolA_RNF43_56439852_56439947
chr17	58362598	58362688	PoolB_RNF43_56439959_56440049
chr17	58363206	58363287	PoolA_RNF43_56440567_56440648
chr17	58363288	58363363	PoolB_RNF43_56440635_56440724
chr17	58363514	58363609	PoolA_RNF43_56440875_56440970
chr17	58363610	58363671	PoolB_RNF43_56440938_56441032
chr17	58370854	58370952	PoolA_RNF43_56448215_56448313
chr17	58370953	58371000	PoolB_RNF43_56448279_56448361
chr17	58371001	58371079	PoolA_RNF43_56448354_56448440
chr17	58415279	58415366	PoolB_RNF43_56492640_56492727
chr17	58415367	58415439	PoolA_RNF43_56492716_56492800
chr17	58415501	58415595	PoolB_RNF43_56492862_56492956
chr17	58415596	58415663	PoolA_RNF43_56492946_56493024
chr18	51048730	51048843	CHP2_SMAD4_1
chr18	51049187	51049307	CHP2_SMAD4_2
chr18	51054821	51054932	CHP2_SMAD4_3
chr18	51058182	51058308	CHP2_SMAD4_4
chr18	51059882	51059991	CHP2_SMAD4_5
chr18	51065445	51065561	CHP2_SMAD4_6
chr18	51067030	51067149	CHP2_SMAD4_7
chr18	51076659	51076749	CHP2_SMAD4_8
chr18	51078289	51078404	CHP2_SMAD4_9
chr19	1206979	1207105	CHP2_STK11_1
chr19	1220312	1220451	CHP2_STK11_2
chr19	1220482	1220604	CHP2_STK11_3
chr19	1221238	1221333	CHP2_STK11_4
chr19	1223016	1223145	CHP2_STK11_5
chr19	3118884	3118975	CHP2_GNA11_1
chr19	17834808	17834925	CHP2_JAK3_3
chr19	17837178	17837265	CHP2_JAK3_2
chr19	17843326	17843416	CHP2_JAK3_1
chr2	29209707	29209814	CHP2_ALK_2
chr2	29220742	29220863	CHP2_ALK_1
chr2	208248380	208248482	CHP2_IDH1_1
chr2	211424180	211424265	CHP2_ERBB4_8
chr2	211665327	211665455	CHP2_ERBB4_7
chr2	211712075	211712185	CHP2_ERBB4_6
chr2	211713564	211713690	CHP2_ERBB4_5
chr2	211722409	211722514	CHP2_ERBB4_4
chr2	211725040	211725142	CHP2_ERBB4_3
chr2	211787995	211788081	CHP2_ERBB4_2
chr2	211947351	211947444	CHP2_ERBB4_1
chr20	37403264	37403366	CHP2_SRC_1
chr20	58909342	58909449	CHP2_GNAS_1
chr20	58909508	58909617	CHP2_GNAS_2
chr22	23791767	23791877	CHP2_SMARCB1_1
chr22	23801014	23801124	CHP2_SMARCB1_2
chr22	23803291	23803411	CHP2_SMARCB1_3
chr22	23834073	23834204	CHP2_SMARCB1_4
chr22	29603957	29604052	PoolA_NF2_29999946_30000041
chr22	29604053	29604140	PoolB_NF2_30000030_30000129
chr22	29636677	29636765	PoolA_NF2_30032666_30032754
chr22	29636766	29636832	PoolB_NF2_30032743_30032821
chr22	29636833	29636913	PoolA_NF2_30032811_30032902
chr22	29639061	29639153	PoolB_NF2_30035050_30035142
chr22	29639154	29639237	PoolA_NF2_30035134_30035226
chr22	29642142	29642220	PoolB_NF2_30038131_30038209
chr22	29642221	29642291	PoolA_NF2_30038198_30038280
chr22	29642292	29642351	PoolB_NF2_30038259_30038340
chr22	29654598	29654689	PoolA_NF2_30050587_30050678
chr22	29654690	29654754	PoolB_NF2_30050659_30050743
chr22	29655554	29655640	PoolA_NF2_30051543_30051629
chr22	29655640	29655727	PoolB_NF2_30051629_30051716
chr22	29658121	29658214	PoolA_NF2_30054110_30054203
chr22	29658215	29658289	PoolB_NF2_30054192_30054278
chr22	29661113	29661202	PoolA_NF2_30057102_30057191
chr22	29661203	29661285	PoolB_NF2_30057180_30057274
chr22	29661286	29661359	PoolA_NF2_30057263_30057348
chr22	29661360	29661427	PoolB_NF2_30057337_30057416
chr22	29664928	29665016	PoolA_NF2_30060917_30061005
chr22	29665017	29665070	PoolB_NF2_30060987_30061059
chr22	29668307	29668395	PoolA_NF2_30064296_30064384
chr22	29668396	29668471	PoolB_NF2_30064374_30064460
chr22	29671783	29671871	PoolA_NF2_30067772_30067860
chr22	29671872	29671903	PoolB_NF2_30067801_30067892
chr22	29673240	29673328	PoolA_NF2_30069229_30069317
chr22	29673329	29673394	PoolB_NF2_30069297_30069383
chr22	29673465	29673556	PoolA_NF2_30069454_30069545
chr22	29674810	29674898	PoolB_NF2_30070799_30070887
chr22	29674899	29674968	PoolA_NF2_30070864_30070957
chr22	29678137	29678224	PoolB_NF2_30074126_30074213
chr22	29678225	29678279	PoolA_NF2_30074193_30074268
chr22	29678280	29678353	PoolB_NF2_30074257_30074342
chr22	29681357	29681436	PoolA_NF2_30077346_30077425
chr22	29681437	29681506	PoolB_NF2_30077414_30077495
chr22	29681507	29681577	PoolA_NF2_30077484_30077566
chr22	29681578	29681630	PoolB_NF2_30077550_30077619
chr22	29682944	29683035	PoolA_NF2_30078933_30079024
chr22	29683036	29683107	PoolB_NF2_30079013_30079096
chr22	29694647	29694739	PoolA_NF2_30090636_30090728
chr22	29694740	29694831	PoolB_NF2_30090721_30090820
chr3	10142082	10142170	CHP2_VHL_1
chr3	10146503	10146622	CHP2_VHL_2
chr3	10149735	10149843	CHP2_VHL_3
chr3	37025717	37025842	CHP2_MLH1_1
chr3	41224539	41224656	CHP2_CTNNB1_1
chr3	52402193	52402288	PoolA_BAP1_52436209_52436304
chr3	52402406	52402503	PoolB_BAP1_52436422_52436519
chr3	52402533	52402612	PoolA_BAP1_52436549_52436628
chr3	52402613	52402671	PoolB_BAP1_52436603_52436687
chr3	52402672	52402750	PoolA_BAP1_52436676_52436766
chr3	52402786	52402883	PoolB_BAP1_52436802_52436899
chr3	52402884	52402930	PoolA_BAP1_52436856_52436946
chr3	52403041	52403133	PoolB_BAP1_52437057_52437149
chr3	52403134	52403216	PoolA_BAP1_52437138_52437232
chr3	52403217	52403301	PoolB_BAP1_52437224_52437317
chr3	52403507	52403595	PoolA_BAP1_52437523_52437611
chr3	52403596	52403660	PoolB_BAP1_52437585_52437676
chr3	52403661	52403739	PoolA_BAP1_52437660_52437755
chr3	52403759	52403841	PoolB_BAP1_52437775_52437857
chr3	52403842	52403905	PoolA_BAP1_52437835_52437921
chr3	52404414	52404504	PoolB_BAP1_52438430_52438520
chr3	52404505	52404590	PoolA_BAP1_52438511_52438606
chr3	52404595	52404681	PoolB_BAP1_52438611_52438697
chr3	52405040	52405131	PoolA_BAP1_52439056_52439147
chr3	52405141	52405232	PoolB_BAP1_52439157_52439248
chr3	52405233	52405324	PoolA_BAP1_52439246_52439340
chr3	52405673	52405761	PoolB_BAP1_52439689_52439777
chr3	52405762	52405851	PoolA_BAP1_52439769_52439867
chr3	52405852	52405932	PoolB_BAP1_52439856_52439948
chr3	52405933	52405994	PoolA_BAP1_52439935_52440010
chr3	52406187	52406282	PoolB_BAP1_52440203_52440298
chr3	52406283	52406363	PoolA_BAP1_52440288_52440379
chr3	52406364	52406438	PoolB_BAP1_52440369_52440454
chr3	52406753	52406845	PoolA_BAP1_52440769_52440861
chr3	52406846	52406906	PoolB_BAP1_52440828_52440922
chr3	52406907	52406972	PoolA_BAP1_52440909_52440988
chr3	52407103	52407187	PoolB_BAP1_52441119_52441203
chr3	52407188	52407281	PoolA_BAP1_52441200_52441297
chr3	52407297	52407393	PoolB_BAP1_52441313_52441409
chr3	52407410	52407486	PoolA_BAP1_52441426_52441502
chr3	52407890	52407984	PoolB_BAP1_52441906_52442000
chr3	52407985	52408077	PoolA_BAP1_52441999_52442093
chr3	52408078	52408154	PoolB_BAP1_52442082_52442170
chr3	52408414	52408506	PoolA_BAP1_52442430_52442522
chr3	52408507	52408585	PoolB_BAP1_52442511_52442601
chr3	52408586	52408659	PoolA_BAP1_52442598_52442675
chr3	52409482	52409578	PoolB_BAP1_52443498_52443594
chr3	52409596	52409692	PoolA_BAP1_52443612_52443708
chr3	52409693	52409720	PoolB_BAP1_52443637_52443736
chr3	52409880	52409968	PoolA_BAP1_52443896_52443984
chr3	179198988	179199093	CHP2_PIK3CA_1
chr3	179199144	179199247	CHP2_PIK3CA_2
chr3	179203677	179203782	CHP2_PIK3CA_3
chr3	179209618	179209737	CHP2_PIK3CA_4
chr3	179210114	179210198	CHP2_PIK3CA_5
chr3	179210282	179210372	CHP2_PIK3CA_6
chr3	179218236	179218317	CHP2_PIK3CA_7
chr3	179221000	179221130	CHP2_PIK3CA_8
chr3	179230031	179230108	CHP2_PIK3CA_9
chr3	179234209	179234309	CHP2_PIK3CA_10
chr3	179234353	179234449	CHP2_PIK3CA_11
chr4	1801825	1801926	CHP2_FGFR3_1
chr4	1804355	1804460	CHP2_FGFR3_2
chr4	1806107	1806203	CHP2_FGFR3_3
chr4	1806585	1806672	CHP2_FGFR3_4
chr4	1807155	1807279	CHP2_FGFR3_5
chr4	54274815	54274936	CHP2_PDGFRA_1
chr4	54277935	54278028	CHP2_PDGFRA_2
chr4	54278372	54278486	CHP2_PDGFRA_3
chr4	54285858	54285987	CHP2_PDGFRA_4
chr4	54695489	54695618	CHP2_KIT_1
chr4	54725992	54726080	CHP2_KIT_2
chr4	54727252	54727347	CHP2_KIT_3
chr4	54727410	54727529	CHP2_KIT_4
chr4	54728005	54728113	CHP2_KIT_5
chr4	54729331	54729396	CHP2_KIT_6
chr4	54731271	54731358	CHP2_KIT_7
chr4	54733115	54733192	CHP2_KIT_8
chr4	54736508	54736585	CHP2_KIT_9
chr4	55079922	55080041	CHP2_KDR_9
chr4	55080084	55080204	CHP2_KDR_8
chr4	55087609	55087693	CHP2_KDR_7
chr4	55088912	55089001	CHP2_KDR_6
chr4	55094810	55094892	CHP2_KDR_5
chr4	55096278	55096381	CHP2_KDR_4
chr4	55106786	55106904	CHP2_KDR_3
chr4	55113408	55113488	CHP2_KDR_2
chr4	55114072	55114192	CHP2_KDR_1
chr4	152324259	152324340	CHP2_FBXW7_5
chr4	152326126	152326217	CHP2_FBXW7_4
chr4	152328204	152328325	CHP2_FBXW7_3
chr4	152329701	152329774	CHP2_FBXW7_2
chr4	152337750	152337871	CHP2_FBXW7_1
chr5	112838175	112838265	CHP2_APC_1
chr5	112838861	112838969	CHP2_APC_2
chr5	112839447	112839571	CHP2_APC_3
chr5	112839619	112839746	CHP2_APC_4
chr5	112839871	112840006	CHP2_APC_5
chr5	112840044	112840165	CHP2_APC_6
chr5	112840224	112840338	CHP2_APC_7
chr5	150054031	150054129	CHP2_CSF1R_2
chr5	150073429	150073510	CHP2_CSF1R_1
chr5	171410498	171410612	CHP2_NPM1_1
chr7	55143352	55143433	CHP2_EGFR_1
chr7	55154100	55154226	CHP2_EGFR_2
chr7	55165270	55165360	CHP2_EGFR_3
chr7	55173943	55174036	CHP2_EGFR_4
chr7	55174719	55174847	CHP2_EGFR_5
chr7	55181273	55181397	CHP2_EGFR_6
chr7	55181430	55181552	CHP2_EGFR_7
chr7	55191815	55191935	CHP2_EGFR_8
chr7	116699562	116699647	CHP2_MET_1
chr7	116700102	116700216	CHP2_MET_2
chr7	116763078	116763197	CHP2_MET_3
chr7	116771825	116771943	CHP2_MET_4
chr7	116777374	116777488	CHP2_MET_5
chr7	116783354	116783438	CHP2_MET_6
chr7	129205223	129205347	CHP2_SMO_1
chr7	129206117	129206222	CHP2_SMO_2
chr7	129206497	129206578	CHP2_SMO_3
chr7	129210429	129210522	CHP2_SMO_4
chr7	129211659	129211771	CHP2_SMO_5
chr7	140753303	140753421	CHP2_BRAF_2
chr7	140781592	140781715	CHP2_BRAF_1
chr7	148811615	148811699	CHP2_EZH2_1
chr8	38424623	38424736	CHP2_FGFR1_2
chr8	38428334	38428457	CHP2_FGFR1_1
chr9	5073730	5073857	CHP2_JAK2_1
chr9	21970942	21971067	CHP2_CDKN2A_2
chr9	21971092	21971220	CHP2_CDKN2A_1
chr9	77794460	77794582	CHP2_GNAQ_1
chr9	130862908	130862991	CHP2_ABL1_1
chr9	130872056	130872143	CHP2_ABL1_2
chr9	130872893	130873030	CHP2_ABL1_3
chr9	130874921	130875018	CHP2_ABL1_4
chr9	136496313	136496433	CHP2_NOTCH1_3
chr9	136503311	136503427	CHP2_NOTCH1_2
chr9	136504886	136504995	CHP2_NOTCH1_1
chr1	67395805	67395908	chr1_67861488_67861591
chr1	179551365	179551451	chr1_179520500_179520586
chr10	98459503	98459600	chr10_100219260_100219357
chr11	16111802	16111872	chr11_16133348_16133418
chr12	884698	884768	chr12_993864_993934
chr13	38859459	38859561	chr13_39433596_39433698
chr14	50302990	50303078	chr14_50769708_50769796
chr15	34236735	34236819	chr15_34528936_34529020
chr16	70269595	70269712	chr16_70303498_70303615
chr17	73201544	73201650	chr17_71197683_71197789
chr18	23833822	23833910	chr18_21413786_21413874
chr19	10156366	10156448	chr19_10267042_10267124
chr2	168932447	168932535	chr2_169788957_169789045
chr2	227032244	227032353	chr2_227896960_227897069
chr20	6119429	6119519	chr20_6100076_6100166
chr21	42903450	42903555	chr21_44323560_44323665
chr22	20786960	20787071	chr22_21141248_21141359
chr3	4362001	4362105	chr3_4403685_4403789
chr4	5748159	5748233	chr4_5749886_5749960
chr5	83538746	83538847	chr5_82834565_82834666
chr6	146433986	146434073	chr6_146755122_146755209
chr7	48410551	48410663	chr7_48450148_48450260
chr8	93923688	93923763	chr8_94935916_94935991
chr9	97428465	97428532	chr9_100190747_100190814
