# Supplementary material for: Genomic sequencing of multicystic mesothelioma finds cohesin complex mutations associated with disease recurrence in patients referred for cytoreductive surgery and HIPEC
Source: Br J Cancer. 2026 Mar 14;134(9):1352–9. doi: 10.1038/s41416-026-03366-5 (PMC13079845; doi:10.1038/s41416-026-03366-5)
Supplement: Supplementary file 3 — Supplementary table 2 [file 41416_2026_3366_MOESM3_ESM.xlsx]

## Sheet: Supp Table 2A and 2B
Supplementary Table 2A - Target panel sequencing coverage
sampleID	Primary tumour	total_bases	n_bases_1	n_bases_10	n_bases_50	n_bases_100	n_bases_1000	pc_bases_1	pc_bases_10	pc_bases_50	pc_bases_100	pc_bases_1000
30789864S	MCM	45656	45657	45520	45512	45484	41352	1.00002	0.997021	0.996846	0.996233	0.90573
30789845L	MCM	45656	45513	45519	45325	45092	31681	0.996868	0.996999	0.99275	0.987647	0.693907
30789863J	MCM	45656	45510	45519	45278	44928	34852	0.996802	0.996999	0.991721	0.984055	0.763361
30789859D	MCM	45656	45551	45519	45266	45049	32848	0.9977	0.996999	0.991458	0.986705	0.719467
PMP-460-16	MPeM	45656	45618	45473	45510	45522	40165	0.999168	0.995992	0.996802	0.997065	0.879731
32153486N	MCM	45656	45551	45473	45207	43996	32412	0.9977	0.995992	0.990166	0.963641	0.709918
32153631U	MPeM	45656	45504	45473	44491	43473	31442	0.996671	0.995992	0.974483	0.952186	0.688672
32153758C	MPeM	45656	45512	45472	45405	44449	32314	0.996846	0.99597	0.994502	0.973563	0.707771
30789866K	MCM	45656	45657	45472	45371	44811	32156	1.00002	0.99597	0.993758	0.981492	0.70431
30789861R	MCM	45656	45511	45472	45339	44731	33289	0.996824	0.99597	0.993057	0.97974	0.729127
30789876S	MCM	45656	45551	45472	45237	44042	27551	0.9977	0.99597	0.990823	0.964649	0.603448
30789851J	MCM	45656	45551	45472	45029	42857	30323	0.9977	0.99597	0.986267	0.938694	0.664162
30789875J	MCM	45656	45616	45472	45026	44055	29884	0.999124	0.99597	0.986201	0.964933	0.654547
30789858U	MCM	45656	45512	45472	44970	44102	31082	0.996846	0.99597	0.984975	0.965963	0.680787
32153846J	MPeM	45656	45551	45472	44799	43671	31577	0.9977	0.99597	0.981229	0.956523	0.691629
32153867H	MPeM	45656	45513	45472	44196	42395	27005	0.996868	0.99597	0.968022	0.928575	0.591489
32153721T	MCM	45656	45465	45472	44094	42777	29354	0.995817	0.99597	0.965788	0.936941	0.642938
32153682R	MPeM	45656	45565	45470	45022	43701	30869	0.998007	0.995926	0.986114	0.95718	0.676121
32153705N	MPeM	45656	45551	45470	44240	42975	30276	0.9977	0.995926	0.968985	0.941278	0.663133
32153859S	MCM	45656	45551	45469	45112	43511	29843	0.9977	0.995904	0.988085	0.953018	0.653649
32153365H	MPeM	45656	45461	45447	43561	41120	22096	0.995729	0.995422	0.954113	0.900648	0.483967
30789877B	MCM	45656	45510	45432	44869	43895	27649	0.996802	0.995094	0.982762	0.961429	0.605594
30789854K	MCM	45656	45463	45431	44313	43286	28418	0.995773	0.995072	0.970584	0.94809	0.622437
32150429C	MPeM	45656	45465	45369	44037	42557	28636	0.995817	0.993714	0.964539	0.932123	0.627212
30789843T	MCM	45656	45504	45355	44261	42788	28010	0.996671	0.993407	0.969445	0.937182	0.613501
32153777J	MPeM	45656	45467	45351	44027	42172	28166	0.99586	0.99332	0.96432	0.92369	0.616918
32153608H	MPeM	45656	45511	45350	44364	42799	29156	0.996824	0.993298	0.971701	0.937423	0.638602
32150363Y	MCM	45656	45551	45282	44383	42769	24369	0.9977	0.991808	0.972118	0.936766	0.533752
30789841B	MCM	45656	45551	45189	42609	39335	19800	0.9977	0.989771	0.933262	0.861552	0.433678
32153609R	MCM	45656	45465	45029	43534	41738	26072	0.995817	0.986267	0.953522	0.914184	0.571053
32150360X	MCM	45656	45454	45025	41578	37698	18115	0.995576	0.986179	0.91068	0.825697	0.396772
32153509K	MPeM	45656	45551	45007	44415	42322	30131	0.9977	0.985785	0.972818	0.926976	0.659957
32153860W	MPeM	45656	45465	44865	42932	39983	25360	0.995817	0.982675	0.940336	0.875745	0.555458
30789868C	MCM	45656	44980	44037	40826	37457	20138	0.985194	0.964539	0.894209	0.820418	0.441081
32153595T	MPeM	45656	45381	43828	39174	35265	16361	0.993977	0.959961	0.858025	0.772407	0.358354
30789873R	MPeM	45656	44835	43706	39354	36052	18773	0.982018	0.957289	0.861968	0.789644	0.411184
32153582K	MPeM	45656	45043	43618	39567	36717	22099	0.986574	0.955362	0.866633	0.80421	0.484033
32153591J	MPeM	45656	44482	40168	30482	24760	8397	0.974286	0.879797	0.667645	0.542316	0.183919
30789869L	MCM	45656	39391	25417	18843	15362	3954	0.862778	0.556707	0.412717	0.336473	0.0866042
32153610V	MCM	45656	36839	24270	22709	21022	11972	0.806882	0.531584	0.497394	0.460443	0.262222
30789842K	MCM	45656	23931	23940	23871	23650	18269	0.524159	0.524356	0.522845	0.518004	0.400145
32153821A	MPeM	45656	24033	23940	23865	23432	17984	0.526393	0.524356	0.522713	0.513229	0.393902
Supplementary Table 2B - Exome sequencing coverage
sampleID	Primary Tumour	total_bases	n_bases_1	n_bases_10	n_bases_20	n_bases_30	pc_bases_1	pc_bases_10	pc_bases_20	pc_bases_30
32153859S	MCM	60507855	60271292	59606747	58558720	57307510	0.99609	0.985108	0.967787	0.947109
32153486N	MCM	60507855	60271225	59566597	58424572	57035994	0.996089	0.984444	0.96557	0.942621
32153609R	MCM	60507855	60270153	59540637	58339925	56933403	0.996072	0.984015	0.964171	0.940926
32153721T	MCM	60507855	60262634	59510585	58289876	56836690	0.995947	0.983518	0.963344	0.939327
32153610V	MCM	60507855	60264573	59456232	58166955	56657577	0.995979	0.98262	0.961312	0.936367
30789866K	MCM	60507855	60278839	59333340	57842203	55979549	0.996215	0.980589	0.955945	0.925162
30789845L	MCM	60507855	60399069	59450292	57804816	55632983	0.998202	0.982522	0.955327	0.919434
30789851J	MCM	60507855	60393864	59374473	57667877	55500365	0.998116	0.981269	0.953064	0.917242
30789861R	MCM	60507855	60235656	59114615	57185602	54703097	0.995501	0.976974	0.945094	0.904066
30789843T	MCM	60507855	60234398	59038966	57045852	54507520	0.995481	0.975724	0.942784	0.900834
30789876S	MCM	60507855	60249435	58871036	56218037	52307647	0.995729	0.972949	0.929103	0.864477
