# Supplementary material for: Genomic sequencing of multicystic mesothelioma finds cohesin complex mutations associated with disease recurrence in patients referred for cytoreductive surgery and HIPEC
Source: Br J Cancer. 2026 Mar 14;134(9):1352–9. doi: 10.1038/s41416-026-03366-5 (PMC13079845; doi:10.1038/s41416-026-03366-5)
Supplement: Supplementary file 4 — Supplementary table 3 [file 41416_2026_3366_MOESM4_ESM.xlsx]

## Sheet: Supp Table 3. ORA results
List of the 28 genes included in analysis
Hugo_Symbol
SMC3
COL5A3
DNAAF5
ADAMTS13
ADRA2B
ARFGEF2
CACNA1H
DNAH2
FLNC
FRYL
KMT2D
KSR2
LMTK3
MYO1F
OTOF
PLXNA3
POLG
POLQ
PPP1R16A
PTK2
RNASEH1
RPGRIP1L
SEL1L3
SMC1A
STAG3
TLR10
WNK3
ZC3H4
ORA analysis of gene list for Gene Ontology=Biological Process. Reference list = all genes in the human genome
Gene Set	Description	Size	Expect	Ratio	P Value	FDR
GO:0034085	establishment of sister chromatid cohesion	10	0.014883	201.58	3.4704e-07	0.0031362
GO:0051177	meiotic sister chromatid cohesion	14	0.020836	143.98	1.0486e-06	0.0047379
GO:0034087	establishment of mitotic sister chromatid cohesion	7	0.010418	191.98	4.4453e-05	0.13391
GO:0007062	sister chromatid cohesion	57	0.084832	35.364	8.0801e-05	0.18255
GO:0036159	inner dynein arm assembly	17	0.025301	79.049	0.00028527	0.48293
GO:0035864	response to potassium ion	18	0.026789	74.658	0.00032063	0.48293
GO:0070925	organelle assembly	1008	1.5002	4.6661	0.00050716	0.65474
GO:0006260	DNA replication	279	0.41523	9.6333	0.00071551	0.80825
GO:0007064	mitotic sister chromatid cohesion	31	0.046136	43.35	0.00096299	0.96695
GO:0007010	cytoskeleton organization	1499	2.2309	3.586	0.0010702	0.96717
List of the 3 genes present in both the FDR significant Gene sets
Gene Symbol	Gene Name	Entrez Gene ID
SMC1A	structural maintenance of chromosomes 1A	8243
SMC3	structural maintenance of chromosomes 3	9126
STAG3	STAG3 cohesin complex component	10734
URL: https://www.webgestalt.org/
Citation: John M Elizarraras, Yuxing Liao, Zhiao Shi, Qian Zhu, Alexander R Pico, Bing Zhang, WebGestalt 2024: faster gene set analysis and new support for metabolomics and multi-omics, Nucleic Acids Research, 2024, gkae456
