# Supplementary material for: Genomic sequencing of multicystic mesothelioma finds cohesin complex mutations associated with disease recurrence in patients referred for cytoreductive surgery and HIPEC
Source: Br J Cancer. 2026 Mar 14;134(9):1352–9. doi: 10.1038/s41416-026-03366-5 (PMC13079845; doi:10.1038/s41416-026-03366-5)
Supplement: Supplementary file 5 — Supplementary table 4 [file 41416_2026_3366_MOESM5_ESM.xlsx]

## Sheet: Supp Table 4. Cohesin mutations
Supp Table 4. Somatic mutations in cohesin related genes detected in MCM cases.
Gene	Transcript ID	Chr	bp (hg38)	Classification	Protein change	cDNA change	Exon no.	Frequency (% mutated cases of those tested)	gnomAD Allele frequency	CADD phred score	SIFT	PolyPhen
SMC3	NM_005445.4	chr10	110602957	Missense	p.E1144K	c.3430G>A	27	4/19 (21.1%)	N/A	32	Deleterious	Probably damaging
SMC3	NM_005445.4	chr10	110602958	Missense	p.E1144G	c.3431A>G	27	2/19 (10.5%)	N/A	29.9	Deleterious	Probably damaging
SMC3	NM_005445.4	chr10	110602958	Missense	p.E1144V	c.3431A>T	27	4/19 (21.1%)	N/A	31	Deleterious	Probably damaging
							SMC3 frequency	10/19 (52.6%)
SMC1A	NM_006306.4	chrX	53415161	Missense	p.N40Y	c.118A>T	2	1/11 (9%)	N/A	28.6	Deleterious	Probably damaging
SMC1A	NM_006306.4	chrX	53405821	Missense	p.K561E	c.1681A>G	10	1/11 (9%)	N/A	25.9	Deleterious	Probably damaging
							SMC1A frequency	2/11 (18%)
STAG3	NM_012447.4	chr7	100182760	Missense	p.H86R	c.257A>G	4	1/11 (9%)	5.89e-05	0.066	Tolerated	Benign
STAG3	NM_012447.4	chr7	100211478	Missense	p.P1152S	c.3454C>T	31	1/11 (9%)	N/A	2.116	Tolerated	Benign
							STAG3 frequency	2/11 (18%)
Locations given for the hg38 genome reference sequence. Chr = chromosome, bp =base pair location.
